# Supplementary material for: Anthocyanin in the Vacuole of Red Onion Epidermal Cells Quenches Other Fluorescent Molecules
Source: Plants (Basel). 2019 Dec 12;8(12):596. doi: 10.3390/plants8120596 (PMC6963288; doi:10.3390/plants8120596)
Supplement: Supplementary file 1 [file plants-08-00596-s001.zip]

Archive with 2 entries (1 files):
- plants-661942-proofed/
- plants-661942-proofed/Collings - Supplementary Figures.docx
